# Supplementary material for: Immersion Vaccination by a Biomimetic-Mucoadhesive Nanovaccine Induces Humoral Immune Response of Red Tilapia (Oreochromis sp.) against Flavobacterium columnare Challenge
Source: Vaccines (Basel). 2021 Oct 29;9(11):1253. doi: 10.3390/vaccines9111253 (PMC8624005; doi:10.3390/vaccines9111253)
Supplement: Supplementary file 1 [file vaccines-09-01253-s001.zip]

Archive with 1 entries (1 files):
- vaccines-1395991-supplementary.pdf
